# Supplementary material for: A Pilot Genome-Scale Profiling of DNA Methylation in Sporadic Pituitary Macroadenomas: Association with Tumor Invasion and Histopathological Subtype
Source: PLoS One. 2014 Apr 29;9(4):e96178. doi: 10.1371/journal.pone.0096178 (PMC4004564; doi:10.1371/journal.pone.0096178)
Supplement: Table S1 — Top 17 significant genes with most differentially-methylated enhancers between invasive and noninvasive NFAs. (XLSX) [file pone.0096178.s009.xlsx]

## Sheet: Sheet1
Table S1. Top 17 significant genes with most differentially-methylated enhancers between invasive and noninvasive NFAs.
Gene	Probe-CpGa	IN meanb	SDc	NIN meand	SD	IN-NINe	P-value	FDRf
TMEM132D	cg06200996	0.27	0.09	0.72	0.16	-0.45	0	0.006
ZBTB20	cg13666648	0.39	0.14	0.7	0.13	-0.31	0	0.007
CLIP1	cg18240850	0.31	0.21	0.79	0.19	-0.48	0	0.007
UBTD1	cg06040071	0.46	0.19	0.8	0.05	-0.34	0	0.008
PPP1R10	cg26672159	0.39	0.11	0.73	0.16	-0.34	0	0.008
SND1	cg15181393	0.49	0.18	0.81	0.11	-0.32	0	0.008
FLT1	cg13800491	0.37	0.21	0.78	0.14	-0.41	0	0.008
ANO4	cg14107382	0.35	0.22	0.75	0.12	-0.4	0	0.008
SLIT3	cg09536336	0.29	0.23	0.73	0.18	-0.45	0	0.008
KALRN	cg21425296	0.39	0.17	0.72	0.05	-0.33	0	0.008
LOC153910	cg18372136	0.33	0.25	0.75	0.15	-0.42	0.001	0.008
EBF1	cg10436473	0.21	0.1	0.55	0.18	-0.34	0.001	0.009
GPR98	cg09167413	0.49	0.2	0.81	0.11	-0.33	0.001	0.009
TIMP2	cg10926487	0.51	0.21	0.85	0.13	-0.34	0.001	0.009
EYA4	cg04548096	0.55	0.21	0.87	0.07	-0.31	0.001	0.01
KIAA1026	cg22507756	0.42	0.19	0.74	0.14	-0.32	0.001	0.01
KCNG1	cg18062205	0.17	0.08	0.51	0.19	-0.34	0.001	0.01
a Probe_CpG: the Illumina HM450 probe ID
b IN Mean: the mean beta value for Invasive NFAs
c SD: standard deviation
d NIN Mean: the mean beta value for Non-Invasive NFAs
e IN-NIN Mean: the mean beta value difference between Invasive and Non-Invasive NFAs
f FDR: False Discovery Rate
