# Supplementary material for: A Pilot Genome-Scale Profiling of DNA Methylation in Sporadic Pituitary Macroadenomas: Association with Tumor Invasion and Histopathological Subtype
Source: PLoS One. 2014 Apr 29;9(4):e96178. doi: 10.1371/journal.pone.0096178 (PMC4004564; doi:10.1371/journal.pone.0096178)
Supplement: Table S2 — Hypermethylation genes in NFAs, which are consistent with results of Illumina Infinium Methylation 27K arrays. (XLSX) [file pone.0096178.s010.xlsx]

## Sheet: Sheet1
Table S2. Hypermethylation genes in NFAs, which are consistent with results of Illumina Infinium Methylation 27K arrays.
Gene	aProbe CpG	NFA mean	bSD	FA mean	SD	cNFA- FA	P value	dFDR
TFAP2E	cg22851880	0.79	0.14	0.13	0.05	0.66	2.02e-13	1.94e-08
SOCS1	cg10784813	0.7	0.15	0.16	0.06	0.53	1.88e-11	8.03e-07
ELN	cg16735682	0.57	0.25	0.03	0.02	0.54	7.61e-08	0.0001
SIPA1	cg16168321	0.58	0.14	0.19	0.08	0.39	2.31e-07	0.0002
BCL9L	cg11507178	0.38	0.13	0.11	0.05	0.28	2.7e-07	0.0003
NPPB	cg13885623	0.51	0.21	0.13	0.03	0.38	5.1e-07	0.0004
BIK	cg04304450	0.52	0.21	0.14	0.06	0.38	1.08e-06	0.0007
HOXB1	cg22296593	0.63	0.2	0.19	0.11	0.44	5.75e-06	0.002
C6orf150	cg00463577	0.38	0.19	0.08	0.04	0.3	6.19e-06	0.0021
BMP8A	cg27567593	0.14	0.06	0.05	0.02	0.09	1.33e-05	0.0034
C1QTNF5	cg26090652	0.52	0.25	0.07	0.12	0.45	1.37e-05	0.0035
ENTPD2	cg04823796	0.42	0.18	0.18	0.05	0.25	4.32e-05	0.0069
MT1G	cg27367960	0.51	0.21	0.24	0.04	0.26	5.12e-05	0.0076
COL1A2	cg18511007	0.59	0.17	0.26	0.1	0.33	5.76e-05	0.0082
a Probe_CpG: the Illumina HM450 probe ID
bSD: standard deviation
c NFA-FA: the mean beta value subtractive difference between NFA tumors and FA tumors
d FDR: False Discovery Rate
