# Supplementary material for: A Pilot Genome-Scale Profiling of DNA Methylation in Sporadic Pituitary Macroadenomas: Association with Tumor Invasion and Histopathological Subtype
Source: PLoS One. 2014 Apr 29;9(4):e96178. doi: 10.1371/journal.pone.0096178 (PMC4004564; doi:10.1371/journal.pone.0096178)
Supplement: Table S3 — Significant gene set enrichment in NFAs. Four significant pathways were listed in the table, and ion-channel activity pathway showed high enrichment score with the lowest FDR value. (XLSX) [file pone.0096178.s011.xlsx]

## Sheet: Sheet1
Table S3. Significant gene set enrichment in NFAs.
Gene Set	Size	ESa	NESb	NOM p-valc	FDR q-vald
ION_CHANNEL_ACTIVITY	27	0.418	1.984	0.016	0.197
SUBSTRATE_SPECIFIC_CHANNEL_ACTIVITY	27	0.418	1.984	0.016	0.236
HOMEOSTATIC_PROCESS	85	0.196	1.929	0.016	0.238
PLASMA_MEMBRANE_PART	342	0.182	2.06	0.021	0.241
a ES: enrichment score
b NES: normalized enrichment score
c NOM p-val: nominal P value
d FDR q-val: false discover rate q value
