# Supplementary material for: A Pilot Genome-Scale Profiling of DNA Methylation in Sporadic Pituitary Macroadenomas: Association with Tumor Invasion and Histopathological Subtype
Source: PLoS One. 2014 Apr 29;9(4):e96178. doi: 10.1371/journal.pone.0096178 (PMC4004564; doi:10.1371/journal.pone.0096178)
Supplement: Table S5 — Full names of genes mentioned in the text. (XLSX) [file pone.0096178.s013.xlsx]

## Sheet: Sheet1
Table S5. Full names of genes mentioned in the text.
Gene_Symbol	Official Full Name
AEBP1	AE binding protein 1
ANO4	anoctamin 4
ASAP2	ArfGAP with SH3 domain, ankyrin repeat and PH domain 2
ATP1B2	ATPase, Na+/K+ transporting, beta 2 polypeptide
BCL9L	B-cell CLL/lymphoma 9-like
BIK	BCL2-interacting killer
BMP8A	bone morphogenetic protein 8a
C1QTNF5	C1q and tumor necrosis factor related protein 5
C6orf150	Mab-21 domain containing 1
CAPN2	calpain 2, (m/II) large subunit
CDK18	cyclin-dependent kinase 18
CIITA	class II, major histocompatibility complex, transactivator
CLIP1	CAP-GLY domain containing linker protein 1
CNPY1	canopy FGF signaling regulator 1
COL1A2	collagen, type I, alpha 2
COL9A2	collagen, type IX, alpha 2
CSH1	chorionic somatomammotropin hormone 1
CSHL1	chorionic somatomammotropin hormone-like 1
EBF1	early B-cell factor 1
ELN	elastin
ENTPD2	ectonucleoside triphosphate diphosphohydrolase 2
EYA4	eyes absent homolog 4
FAM138E	family with sequence similarity 138, member E
FAM26D	family with sequence similarity 26, member D
FDCSP	follicular dendritic cell secreted protein
FLT1	fms-related tyrosine kinase 1
GNB3	guanine nucleotide binding protein (G protein), beta polypeptide 3
GPR98	G protein-coupled receptor 98
HOXB1	homeobox B1
ITPR2	inositol 1,4,5-trisphosphate receptor, type 2
KALRN	kalirin, RhoGEF kinase
KCNAB2	potassium voltage-gated channel, shaker-related subfamily, beta member 2
KCNG1	potassium voltage-gated channel, subfamily G, member 1
KCNQ4	potassium voltage-gated channel, KQT-like subfamily, member 4
KIAA1026	kazrin, periplakin interacting protein
LGALS3	lectin, galactoside-binding, soluble, 3
LOC153910	uncharacterized LOC153910
MDN1	MDN1, midasin homolog
MERTK	c-mer proto-oncogene tyrosine kinase
MIR7-2	microRNA 7-2
MT1G	metallothionein 1G
NEAT1	nuclear paraspeckle assembly transcript 1
NME9	NME/NM23 family member 9
NPPB	natriuretic peptide B
ODAM	odontogenic, ameloblast asssociated
ONECUT1	one cut homeobox 1
PADI3	peptidyl arginine deiminase, type III
PCSK6	proprotein convertase subtilisin/kexin type 6
PHLDB1	pleckstrin homology-like domain, family B, member 1
PIK3R1	phosphoinositide-3-kinase, regulatory subunit 1
PITX2	paired-like homeodomain 2
PPP1R10	protein phosphatase 1, regulatory subunit 10
PSEN2	presenilin 2
PTH	parathyroid hormone
RDH10	retinol dehydrogenase 10
RPS6KA2	ribosomal protein S6 kinase, 90kDa, polypeptide 2
SEC14L3	SEC14-like 3
SEMA5B	sema domain, seven thrombospondin repeats (type 1 and type 1-like), transmembrane domain (TM) and short cytoplasmic domain, (semaphorin) 5B
SEMA7A	semaphorin 7A, GPI membrane anchor
SIPA1	signal-induced proliferation-associated 1
SLC10A4	solute carrier family 10, member 4
SLC7A5	solute carrier family 7 (amino acid transporter light chain, L system), member 5
SLIT3	slit homolog 3
SMARCD3	SWI/SNF related, matrix associated, actin dependent regulator of chromatin, subfamily d, member 3
SND1	staphylococcal nuclease and tudor domain containing 1
SNORD115-48	small nucleolar RNA, C/D box 115-48
SNTG1	syntrophin, gamma 1
SOCS1	suppressor of cytokine signaling 1
SPAG17	sperm associated antigen 17
SPRR2F	small proline-rich protein 2F
SSC5D	scavenger receptor cysteine rich domain containing (5 domains)
TFAP2E	transcription factor AP-2 epsilon
TFF1	trefoil factor 1
TIMP2	TIMP metallopeptidase inhibitor 2
TMEM132D	transmembrane protein 132D
TNFRSF11A	tumor necrosis factor receptor superfamily, member 11a, NFKB activator
UBTD1	ubiquitin domain containing 1
UNC5A	unc-5 homolog A
UNCX	UNC homeobox
ZBTB20	zinc finger and BTB domain containing 20
